# Supplementary material for: Population attributable fraction of hypertension for dementia: global, regional, and national estimates for 186 countries
Source: eClinicalMedicine. 2023 May 25;60:102012. doi: 10.1016/j.eclinm.2023.102012 (PMC10227413; doi:10.1016/j.eclinm.2023.102012)
Supplement: Supplementary Spreadsheet 1 [file mmc1.xlsx]

## Sheet: Sheet1
Age group	Prevalence hypertension (%)	Estimated incidence of hypertensoin (%)
45-49* should change this to be 40-44	28.6
50-54	36.7	8.1
Relative risk of incident HTN between 45-54
1.17
PAF due to incident hypertension between 50 and 54 in Ireland (%)			1.3583
Observed number of dementia cases			81923
Number of cases that might be prevented by eliminating incident hypertension between 50-54 (PAF x number of dementia cases)			1112.76
